# Supplementary material for: Four new species of Symmerista Hübner, 1816 (Notodontidae, Nystaleinae) from Costa Rica
Source: Zookeys. 2014 Jun 27;(421):39–63. doi: 10.3897/zookeys.421.6342 (PMC4109470; doi:10.3897/zookeys.421.6342)
Supplement: XML Treatment for Symmerista minaei [file zookeys.421.6342-treatment4.xml]

<!DOCTYPE tp:taxon-treatment
  PUBLIC "-//TaxonX//DTD Taxonomic Treatment Publishing DTD v0 20100105//EN" "tax-treatment-NSO.dtd">
<tp:taxon-treatment xmlns:tp="http://www.plazi.org/taxpub"><tp:treatment-meta><kwd-group><label>Taxon classification</label><kwd><named-content content-type="kingdom">Animalia</named-content></kwd><kwd><named-content content-type="order">Lepidoptera</named-content></kwd><kwd><named-content content-type="family">Notodontidae</named-content></kwd></kwd-group><mixed-citation publication-type="journal"><person-group><name><surname>Chacón</surname><given-names>Isidro A.</given-names></name><name><surname>Janzen</surname><given-names>Daniel H.</given-names></name><name><surname>Hallwachs</surname><given-names>Winnie</given-names></name></person-group><article-title>Four new species of <italic>Symmerista</italic> Hübner, 1816 (Notodontidae, Nystaleinae) from Costa Rica</article-title><source>Zookeys</source><day>27</day><month>6</month><year>2014</year><volume>2014</volume><issue>421</issue><fpage>39</fpage><lpage>63</lpage><pub-id pub-id-type="doi">10.3897/zookeys.421.6342</pub-id></mixed-citation></tp:treatment-meta><tp:nomenclature><tp:taxon-name>
                        <tp:taxon-name-part taxon-name-part-type="genus">Symmerista</tp:taxon-name-part>
                        <tp:taxon-name-part taxon-name-part-type="species">minaei</tp:taxon-name-part>
                        <object-id xmlns:xlink="http://www.w3.org/1999/xlink" content-type="zoobank" xlink:type="simple">http://zoobank.org/71A2F18E-A8EC-4BF6-9991-ACEC39D20799</object-id>
                    </tp:taxon-name><tp:taxon-authority>Chacón</tp:taxon-authority><tp:taxon-status xmlns:xlink="http://www.w3.org/1999/xlink" xlink:type="simple">sp. n.</tp:taxon-status><xref ref-type="fig" rid="F5">Figs 17</xref><xref ref-type="fig" rid="F6">–25</xref></tp:nomenclature><tp:treatment-sec sec-type="Material examined."><title>Material examined.</title><p>4 specimens (1 male, 3 females)</p></tp:treatment-sec><tp:treatment-sec sec-type="Type material"><title>Type material.</title><p><bold>Holotype</bold> female: INB0003339208 (dissected, COI barcoded), Costa Rica, Prov. Cartago, El Guarco, Macizo de la Muerte, Estacion La Esperanza, 9.68677-83.87775, 2600 m, July 2001, R. Delgado (INBio). <bold>Paratypes:</bold> Female: INB0003155283 (COI barcoded), Costa Rica, Prov. Limon, Bratsi, Valle del Silencio, 9.107197-82.961749, 2472 m, 11–12 October 2000, R. Delgado (INBio). Female: INB0003352700 (COI barcoded), Costa Rica, Prov. Cartago, Reserva Forestal Rio Macho, El Guarco, Macizo de la Muerte, Sector La Esperanza, 9.686771-83.87775, 2600 m, August 2001, R. Delgado (INBio).</p><p>Other material examined: 1 Male, INB00033387642 (dissected) Costa Rica, Prov. Cartago, Reserva Forestal Rio Macho, El Guarco, Macizo de la Muerte, 9.68677-83.87775, 2600 m, October 2001. R. Delgado (INBio).</p></tp:treatment-sec><tp:treatment-sec sec-type="Etymology"><title>Etymology.</title><p>This species is dedicated to the Ministerio del Ambiente y Energía (MINAE) of the government of Costa Rica in recognition of its 28 years of continuous and widespread support for the survival and conservation of the wild biodiversity of Costa Rica.</p><!--PageBreak--></tp:treatment-sec><tp:treatment-sec sec-type="Diagnosis"><title>Diagnosis.</title><p><italic><tp:taxon-name>Symmerista minaei</tp:taxon-name></italic> differs from <italic><tp:taxon-name>Symmerista luisdiegogomezi</tp:taxon-name></italic> on: dorsal FW ground color beige and light brown, square mark creamy near the reniform spot; beige mark in the apex; fringe beige yellow; dorsal HW beige. <bold>Male genitalia:</bold> T8 anterior margin slightly concave, posterior margin finely serrated with a window in the center; St8 lateral margins wide at the base, narrow to posterior margin, anterior margin concave, slightly sclerotized with a short projection in the center, posterior margin with robust projections, highly sclerotized on each side, with blunt apices, a little dome in the middle of the posterior margin; length of the phallus 3.3 mm, proximal part of phallus tube wide at base, distal part of phallus tube robust, sclerotized, with a tubular lateral projection rounded apex with the distal nipple; proximal part of the vesica with a ventral scobinate patch, distal part of the vesica bulbous. <bold>Female genitalia:</bold> Anterior and posterior apophyses the same size, long an slender; DB sclerotized; CB rounded, membranous and pleated; posterior margin of postvaginal plate sclerotized, slightly irregular, inverted V-shape.</p></tp:treatment-sec><tp:treatment-sec sec-type="Description"><title>Description.</title><p><bold>Male</bold> (<xref ref-type="fig" rid="F5">Figs 17</xref>, <xref ref-type="fig" rid="F5">18</xref>, <xref ref-type="fig" rid="F6">21–24</xref>). <bold><italic>Head</italic></bold> – Antenna bipectinate, dark brown, six terminal flagellomeres with very short rami, antennal shaft brown dorsally and light brown ventrally; scape bearing a long tuft of beige scales, sensilla beige; eye smooth, round, black; frons mostly dark brown and black with beige scales; labial palpus porrect, dark brown ventrally, light brown dorsally; vertex beige with black scales; patagium dark brown and light brown.</p><fig id="F5" position="float" orientation="portrait"><label>Figures 17–20.</label><caption><p><italic><tp:taxon-name>Symmerista minaei</tp:taxon-name></italic> <bold>17, 18</bold> Paratype male dorsal and ventral INB0003387642 <bold>19</bold>, <bold>20</bold> Holotype female dorsal and ventral INB0003339208.</p></caption><graphic xmlns:xlink="http://www.w3.org/1999/xlink" xlink:href="zookeys-421-039-g005.jpg" position="float" orientation="portrait" xlink:type="simple"/></fig><fig id="F6" position="float" orientation="portrait"><label>Figures 21–25.</label><caption><p><italic><tp:taxon-name>Symmerista minaei</tp:taxon-name></italic> INB0003387642 <bold>21, 22</bold> Paratype male genitalia <bold>23</bold> Male St8 <bold>24</bold> Phallus <bold>25</bold> Holotype female genitalia INB0003339208,</p></caption><graphic xmlns:xlink="http://www.w3.org/1999/xlink" xlink:href="zookeys-421-039-g006.jpg" position="float" orientation="portrait" xlink:type="simple"/></fig><!--PageBreak--><p><bold><italic>Thorax and abdomen</italic></bold> – Tegula dark brown at base, a mix of dark brown and light brown scales distally; mesoscutellum beige and dark brown; thoracic pleuron from beige to dark brown; dorsal area of metathorax with black and dark brown hair-like scales; legs mostly dark brown with beige scales between segments; abdominal dorsum dirty beige, venter beige. <bold><italic>Wings</italic></bold> – dorsal FW ground color beige and light brown, with reniform spot black; basal band light brown; postmedial band light brown; a creamy-white square distal to reniform spot; AD black; fringe dark brown with beige scales where veins touch termen; beige mark in apex; dorsal HW beige; fringe beige-yellow (<xref ref-type="fig" rid="F5">Figs 17</xref>, <xref ref-type="fig" rid="F5">18</xref>) (WL 17.20–19.21 mm). <bold><italic>Male genitalia</italic></bold> (<xref ref-type="fig" rid="F6">Figs 21–24</xref>) – T8 wider than long, anterior margin slightly concave, posterior margin finely serrated with a window in center; St8 lateral margins wide at base, narrow to posterior margins, anterior margin convex, slightly sclerotized with a short projection in center, posterior margin concave with a pair of short projections, these sclerotized with blunt apices, a small setose dome in middle of posterior margin (<xref ref-type="fig" rid="F6">Fig. 23</xref>); valva membranous, mildly pubescent, margin of sacculus slightly serrated, costa with straight margin with a distal protuberance close to apex; valva with a triangular spine-like process; tegumen narrowed dorsally; uncus plate slightly concave, somewhat helmet shaped, dorsal surface rough, pubescent, ventral surface smooth with sparse pubescence, socii long, wide, pubescent at bases, narrow and flattened at apex, form s-shaped; vinculum slightly sclerotized (<xref ref-type="fig" rid="F6">Figs 21</xref>, <xref ref-type="fig" rid="F6">22</xref>); length of phallus 3.3 mm, proximal part of phallus tube wide at base, distal part of phallus tube robust, sclerotized, with a tubular lateral projection rounded apex with distal nipple; proximal part of vesica with a ventral scobinate patch, distal part of vesica bulbous (<xref ref-type="fig" rid="F6">Fig. 24</xref>). <bold>Female</bold> (<xref ref-type="fig" rid="F5">Figs 19</xref>, <xref ref-type="fig" rid="F5">20</xref>, <xref ref-type="fig" rid="F6">25</xref>) <bold><italic>Head</italic></bold> – Antenna simple, shaft dark brown with cream-colored scales, scape with a tuft of cream-colored scales; eyes naked; frons dark brown, vertex dark brown with groups of beige scales at base and between antennal bases; haustellum vestigial, labial palpus dark brown.</p><p><bold><italic>Thorax and abdomen</italic></bold> – Generally dark brown, tegula beige, scales of thorax long and forked. Patagium and prothorax with beige and cream scales; mesothorax with scales cream, dark brown and beige; metathorax with a group of black hair-like scales along posterior margin; abdomen light brownish gray, abdominal apex with a thick group of beige scales.</p><p><bold><italic>Wings</italic></bold> – dorsally FW ground color dark brown; antemedial beige band lined at both sides by sinuous dirty dark brown lines; reniform spot black; an irregular thin white to beige line extends from the apex to the reniform spot; postmedial line beige, lined on each side with dark brown; adterminal line black; light beige area between adterminal line and postmedial band from M3 to tornus; fringe dark brown with beige scales where veins touch termen; dorsal HW dirty beige, fringe beige (<xref ref-type="fig" rid="F5">Figs 19</xref>, <xref ref-type="fig" rid="F5">20</xref>) (WL 19.63–21.18 mm). <bold><italic>Female genitalia</italic></bold> (<xref ref-type="fig" rid="F6">Fig. 25</xref>) – Papillae anales mambranous with short, scattered setae with longer, inwardly-curved setae arising from base. Anterior and posterior apophyses of same size, long and slender; DB sclerotized; CB rounded, membranous and pleated; posterior margin of postvaginal plate sclerotized, slightly irregular, inverted V-shape.</p><!--PageBreak--></tp:treatment-sec><tp:treatment-sec sec-type="Distribution and habitat"><title>Distribution and habitat.</title><p><italic><tp:taxon-name>Symmerista minaei</tp:taxon-name></italic> has only been collected at elevations between 2400 and 2600 m in highland cloud forests of the Cordillera de Talamanca (Talamanca Mountain Range) (<xref ref-type="fig" rid="F12">Fig. 49</xref>).</p></tp:treatment-sec><tp:treatment-sec sec-type="Remarks"><title>Remarks.</title><p>DNA barcode paratype female INB0003155283.</p><p>MHMXP006-08 | INB0003155283 | <italic><tp:taxon-name>Symmerista minaei</tp:taxon-name></italic> | COI-5P:</p><p><styled-content style="word-wrap: break-word;">AACATTATATTTCATTTTTGGAATTTGAGCAGGTATAGTTGGAACTTCATAAGCCTATTAATTCGAGCTGAATTAGGAAATCCCGGATCCCTTATTGGAGATGATCAAATTTATAACACAATTGTTACAGCCCATGCCTT<!--PageBreak-->TATTATAATTTTTTTTATAGTAATACCTATTATAATTGGGGGATTTGGTAATTGATTAGTCCCCCTTATGCTAGGAGCCCCAGATATAGCATTCCCACGTATAAATAATATAAGTTTTTGACTTTTACCCCCCTCCTTAACCCTTTTAATTTCAAGAAGAATCGTCGAAAATGGGGCAGGAACCGGATGGACAGTGTACCCCCCACTATCCTCCAATATTGCCCACAGTGGAAGTTCTGTAGATTTAGCTATTTTTTCCCTACATTTAGCTGGAATTTCATCAATTTTAGGGGCCATTAATTTTATCACAACAATTATTAATATACGTCTCAATAACATATCTTTTGATCAAATACCCTTATTTGTTTGAGCTGTTGGAATTACAGCATTTTTACTTTTACTTTCTTTACCTGTTCTAGGGAGCTATTACAATACTACTAACGGATCGTAATTTAAATACATCTTTTTTTGATCCTGCAGGAGGAGGAGATCCAATTTTATATCAACATTTATTT</styled-content></p></tp:treatment-sec><tp:treatment-sec><!--Section generated to contain objects referenced in tp:taxon-treatment.--><fig id="F12" position="float" orientation="portrait"><label>Figure 49.</label><caption><p>Map of Costa Rican collection sites for the four species of <tp:taxon-name>Notodontidae</tp:taxon-name> discussed here.</p></caption><graphic xmlns:xlink="http://www.w3.org/1999/xlink" xlink:href="zookeys-421-039-g012.jpg" position="float" orientation="portrait" xlink:type="simple"/></fig></tp:treatment-sec></tp:taxon-treatment>
