# Supplementary material for: Four new species of Symmerista Hübner, 1816 (Notodontidae, Nystaleinae) from Costa Rica
Source: Zookeys. 2014 Jun 27;(421):39–63. doi: 10.3897/zookeys.421.6342 (PMC4109470; doi:10.3897/zookeys.421.6342)
Supplement: XML Treatment for Elymiotis tlotzin [file zookeys.421.6342-treatment6.xml]

<!DOCTYPE tp:taxon-treatment
  PUBLIC "-//TaxonX//DTD Taxonomic Treatment Publishing DTD v0 20100105//EN" "tax-treatment-NSO.dtd">
<tp:taxon-treatment xmlns:tp="http://www.plazi.org/taxpub"><tp:treatment-meta><kwd-group><label>Taxon classification</label><kwd><named-content content-type="kingdom">Animalia</named-content></kwd><kwd><named-content content-type="order">Lepidoptera</named-content></kwd><kwd><named-content content-type="family">Notodontidae</named-content></kwd></kwd-group><mixed-citation publication-type="journal"><person-group><name><surname>Chacón</surname><given-names>Isidro A.</given-names></name><name><surname>Janzen</surname><given-names>Daniel H.</given-names></name><name><surname>Hallwachs</surname><given-names>Winnie</given-names></name></person-group><article-title>Four new species of <italic>Symmerista</italic> Hübner, 1816 (Notodontidae, Nystaleinae) from Costa Rica</article-title><source>Zookeys</source><day>27</day><month>6</month><year>2014</year><volume>2014</volume><issue>421</issue><fpage>39</fpage><lpage>63</lpage><pub-id pub-id-type="doi">10.3897/zookeys.421.6342</pub-id></mixed-citation></tp:treatment-meta><tp:nomenclature><tp:taxon-name>
                        <tp:taxon-name-part taxon-name-part-type="genus">Elymiotis</tp:taxon-name-part>
                        <tp:taxon-name-part taxon-name-part-type="species">tlotzin</tp:taxon-name-part>
                    </tp:taxon-name><tp:taxon-authority>(Schaus, 1892)</tp:taxon-authority><tp:taxon-status xmlns:xlink="http://www.w3.org/1999/xlink" xlink:type="simple">comb. n.</tp:taxon-status><xref ref-type="fig" rid="F10">Figs 37–45</xref></tp:nomenclature><tp:treatment-sec sec-type="Material examined"><title>Material examined.</title><p>11 males 12 females.</p></tp:treatment-sec><tp:treatment-sec sec-type="Wild-caught adults"><title>Wild-caught adults:</title><p>2 Males: INBIOCRI000584965 Costa Rica, Prov. Guanacaste, Bagaces, Ref. Nac. Fauna Silv. R. L. Rodriguez, Estacion Palo Verde, 10.349119-85.352345, 10 m, May 1991, U. Chavarria (INBio). Male: INB0003072431 Costa Rica, Prov. Guanacaste, Bagaces, Pque. Nal. Palo Verde, Sector Palo Verde, 10.366668-85.383266, 0–50 m, 3 May 2000, H. Mendez (INBio). Male: INBIOCRI000386810 Costa Rica, Prov. Guanacaste, Liberia, P. N. Sta. Rosa, Playa Naranjo, 10.80275-85.666572, 0–10 m, May 1991, E. Alcazar (INBio). Male: INBIOCRI002426620 Costa Rica, Prov. Guanacaste, Liberia, Sector Las Pailas, 4.5 Km. SW del Volcan Rincon de la Vieja, 10.776784-85.351913, 800 m, 24 June 1995, K. Taylor (INBio). Male: INB0004065577 Costa Rica, Prov. Guanacaste, Liberia, Santa Rosa Nat. Pk., 10.83641-85.615491, 300 m, 4–6 December 1979, D. H. Janzen (INBio). Male: <!--PageBreak-->INB0003319696 Costa Rica, Prov. Guanacaste, Nicoya, P.N. Barra Honda, Sector Barra Honda, 10.169826-85.379137, 50 m, 25–30 December 2000, H. Mendez (INBio). Female: INBIOCRI001184551 Costa Rica, Prov. Guanacaste, Bagaces, P. N. Palo Verde, Estacion Palo Verde, 10.349119-85.352345, 10 m, 20 June 1993, U. Chavarria (INBio). Female: INB0003300310 Costa Rica, Prov. Guanacaste, Hojancha, Z.P. Nosara, Hojancha, R.F. Monte Alto, 10.011248-85.402778, 400 a 500 m, 27 July – 3 August 2000, H. Mendez (INBio). Female: INBIOCRI000674401 Costa Rica, Prov. Guanacaste, Liberia, P.N.Sta. Rosa, Playa Naranjo, 10.802713 – 85.67479, 0–10 m, March 1991, E. Alcazar (INBio). Female: INB0003956448 Costa Rica, Prov. Guanacaste, Nicoya, San Antonio, Humedal Mata Redonda, 10.328094-85.42111, 8 m, 6 July 2005, B. Gamboa, J. Azofeifa, J. Gutierrez, M. Moraga, Y. Cardenas (INBio).</p></tp:treatment-sec><tp:treatment-sec sec-type="Reared from wild-caught caterpillars feeding on foliage of Zizyphus guatemalensis (Rhamnaceae)"><title>Reared from wild-caught caterpillars feeding on foliage of <italic><tp:taxon-name>Zizyphus guatemalensis</tp:taxon-name></italic> (<tp:taxon-name>Rhamnaceae</tp:taxon-name>):</title><p>Male: 94-SRNP-2964 Costa Rica, Area Conservacion Guanacaste, Prov. Guanacaste, Sector Santa Rosa, Estero Naranjo, 10.80426-85.68285, 2 m, 9 June 1994, Gusaneros. Male: 98-SRNP-9137 (COI barcoded), Costa Rica, Area Conservacion Guanacaste, Prov. Guanacaste, Sector Santa Rosa, Area Administrativa, 10.83764-85.61871, 295 m, 14 August 1998, Manuel Pereira. Male: 01-SRNP-17295 (COI barcoded), Costa Rica, Area Conservacion Guanacaste, Prov. Guanacaste, Sector Santa Rosa, Sendero Carbonal, 10.77594-85.65799, 7 m, 2 November 2001, Gusaneros. Male: 06-SRNP-13290 (COI barcoded), Costa Rica, Area Conservacion Guanacaste, Prov. Guanacaste, Sector Santa Rosa, Estero Naranjo, 10.80426-85.68285, 2 m, 31 May 2006, Eilyn Camacho.</p><p>Female: 92-SRNP-736 Costa Rica, Area Conservacion Guanacaste, Prov. Guanacaste, Sector Santa Rosa, Vado Nisperal, 10.80212-85.65372, 10 m, 20 May 1992, Gusaneros. Female: 96-SRNP-1331 (COI barcoded), Costa Rica, Area Conservacion Guanacaste, Prov. Guanacaste, Sector Santa Rosa, Sendero Palo Seco, 10.79342-85.6666, 5 m, 31 May 1996, Gusaneros. Female: 96-SRNP-1332 Costa Rica, Area Conservacion Guanacaste, Prov. Guanacaste, Sector Santa Rosa, Sendero Palo Seco, 10.79342-85.6666, 5 m, 2 June 1996, Gusaneros. Female: 98-SRNP-9134 (COI barcoded), Costa Rica, Area Conservacion Guanacaste, Prov. Guanacaste, Sector Santa Rosa, Area Administrativa (adult at light), 10.83764-85.61871, 295 m, 2 August 1998, Guillermo Pereira. Female: 98-SRNP-9137 Costa Rica, Area Conservacion Guanacaste, Prov. Guanacaste, Sector Santa Rosa, Area Administrativa (adult at light), 10.83764-85.61871, 295 m, 14 August 1998, Guillermo Pereira. Female: 01-SRNP-17336 (COI barcoded), Costa Rica, Area Conservacion Guanacaste, Prov. Guanacaste, Sector Santa Rosa, Sendero Carbonal, 10.77594-85.65799, 7 m, 28 October 2001, Gusaneros. Female: 01-SRNP-17336 Costa Rica, Area Conservacion Guanacaste, Prov. Guanacaste, Sector Santa Rosa, Sendero Carbonal, 10.77594-85.65799, 7 m, 28 October 2001, Gusaneros. Female: 07-SRNP-112736 (COI barcoded), Costa Rica, Area Conservacion Guanacaste, Prov. Guanacaste, Sector Santa Rosa, Sendero los Patos (adult at light), 10.82097-85.63323, 251 m, 8 December 2007, H. Cambronero &amp; S. Rios. Female: 11-SRNP-12732 (COI Barcoded), Costa Rica, Area Conservacion <!--PageBreak-->Guanacaste, Prov. Guanacaste, Sector Santa Rosa, Area Administrativa (adult at light), 10.83764-85.61871, 295 m, 1 June 2011, Daniel H. Janzen</p><!--PageBreak--></tp:treatment-sec><tp:treatment-sec sec-type="Diagnosis"><title>Diagnosis.</title><p><bold><italic>Adults</italic></bold> – (<xref ref-type="fig" rid="F10">Figs 37–40</xref>) Medium-sized notodontid moths, FW = 15.42–19.28 mm, females larger than males; male antenna narrowly bipectinate, gradually narrowing to apex, which is simple; antennae of female simple; labial palpus porrect, composed by three segments; haustellum is well developed, ocelli absent; eyes smooth, round. Thorax mostly gray, tegula gray, all scales of the thorax are long and forked; patagium and prothorax with beige and light brown scales. FW costa straight, outer margin almost straight; accessory cell present. <bold><italic>Male genitalia</italic></bold> – (<xref ref-type="fig" rid="F10">Figs 41–43</xref>) valvae elongated, sclerotized and mildly setose; sacculus pleats highly developed; uncus thin and long, with apex acute and setose, each socius wide at the base with two thin projections, acute and setose; saccus acute (<xref ref-type="fig" rid="F10">Figs 41</xref>); phallus robust, wide at the base with two single subterminal lateral bumps, vesica long but shorter than phallus, wide at the base, long and thin distally, caltrop cornuti (<xref ref-type="fig" rid="F10">Fig. 42</xref>); T8 rectangular shorter than St8, lateral margins straight, anterior margin simple and membranous, posterior margin slightly concave; St8 wide at anterior margin, posterior margin with a single median depression and two sclerotized small projections (<xref ref-type="fig" rid="F10">Fig. 43</xref>). <bold><italic>Female genitalia</italic></bold> (<xref ref-type="fig" rid="F10">Figs 44</xref>, <xref ref-type="fig" rid="F10">45</xref>) – The papillae anales small, roughly ovoid with elongated dorsal setae; lateral procecess of postvaginal plate with apices acute and sclerotized; posterior apophyses short and thin; lamella postvaginalis rectangular, sclerotized; ostium sclerotized, wide, funnel shape; DB short; CB wide and long, ovoid with surface membranous slightly rough; signum brick shape with a rough surface.</p><fig id="F10" position="float" orientation="portrait"><label>Figures 37–45.</label><caption><p><italic><tp:taxon-name>Elymiotis tlotzin</tp:taxon-name></italic> <bold>37, 38</bold> Male dorsal and ventral INBIOCRI002426620 <bold>39, 40</bold> Female dorsal and ventral 96-SRNP-1332 <bold>41</bold> Male genitalia INBIOCRI002426620 <bold>42</bold> Phallus <bold>43</bold> Male St8 <bold>44, 45</bold> Female genitalia INBIOCRI006744401.</p></caption><graphic xmlns:xlink="http://www.w3.org/1999/xlink" xlink:href="zookeys-421-039-g010.jpg" position="float" orientation="portrait" xlink:type="simple"/></fig><!--PageBreak--><p><xref ref-type="bibr" rid="B7">Thiaucourt (2007)</xref> “The species was described in the genus <italic><tp:taxon-name>Edema</tp:taxon-name></italic>, cited by DRUCE (1898) in this genus, the species should be now in another genus.” KIRBY (1892) lists <italic><tp:taxon-name>Edema</tp:taxon-name></italic> (Walker, 1855) as a junior synonym of <italic><tp:taxon-name>Symmerista</tp:taxon-name></italic> Hubner, [1821].</p><p>The adult lacks the apical white stripe, the male genitalia framework places the genus in the <tp:taxon-name>Nystaleini</tp:taxon-name>, but it differs from that of <italic><tp:taxon-name>Symmerista</tp:taxon-name></italic> (Plate II, <xref ref-type="fig" rid="F3">Fig. 10</xref>). Male genitalia: uncus with acute and long apex; socci in brackets; valve costa without apical membranous area, pleats highly developed; exopenis with two single subterminal lateral bumps; beam cornuti extensions, obsolete; distal edge St 8 with a single median depression, two sclerotized thickenings near the distal edge of T8.</p><p>We propose that <italic><tp:taxon-name>Symmerista tlotzin</tp:taxon-name></italic> should be allocated to the genus <italic><tp:taxon-name>Elymiotis</tp:taxon-name></italic> Walker, 1857 for the following characteristics of the male genitalia: valvae elongated, sclerotized and setose; sacculus pleats highly developed; uncus thin and long, with apex acute and setose; socius wide at the base with two thin projections, acute and setose and caltrop cornuti.</p></tp:treatment-sec><tp:treatment-sec sec-type="Natural history"><title>Natural history</title><p>(<xref ref-type="fig" rid="F11">Figs 46</xref>, <xref ref-type="fig" rid="F11">47</xref>, <xref ref-type="fig" rid="F11">48</xref>). 33 rearing records from Sector Santa Rosa, ACG.</p><fig id="F11" position="float" orientation="portrait"><label>Figures 46–48.</label><caption><p>Ultimate instar of <italic><tp:taxon-name>Elymiotis tlotzin</tp:taxon-name></italic> 90-SRNP-1223 on its food plant (<tp:taxon-name>Rhamnaceae</tp:taxon-name>: <italic><tp:taxon-name>Zizyphus guatemalensis</tp:taxon-name></italic>).</p></caption><graphic xmlns:xlink="http://www.w3.org/1999/xlink" xlink:href="zookeys-421-039-g011.jpg" position="float" orientation="portrait" xlink:type="simple"/></fig></tp:treatment-sec><tp:treatment-sec sec-type="Food plants"><title>Food plants.</title><p><tp:taxon-name>Rhamnaceae</tp:taxon-name>, <italic><tp:taxon-name>Zizyphus guatemalensis</tp:taxon-name></italic> Hemsl. (n=33).</p></tp:treatment-sec><tp:treatment-sec sec-type="Parasitoids"><title>Parasitoids.</title><p><bold><tp:taxon-name>Eulophidae</tp:taxon-name>:</bold> <italic><tp:taxon-name>Euplectrus</tp:taxon-name></italic> (n=1).</p></tp:treatment-sec><tp:treatment-sec sec-type="Distribution and habitat"><title>Distribution and habitat.</title><p>Adult <italic><tp:taxon-name>Elymiotis tlotzin</tp:taxon-name></italic> have been collected in the dry forest ecosystem of Peninsula de Nicoya, and in the dry forests of Sector Santa Rosa and Sector Pailas of ACG, at elevations of 0 to 800 m. (<xref ref-type="fig" rid="F12">Fig. 49</xref>).</p><fig id="F12" position="float" orientation="portrait"><label>Figure 49.</label><caption><p>Map of Costa Rican collection sites for the four species of <tp:taxon-name>Notodontidae</tp:taxon-name> discussed here.</p></caption><graphic xmlns:xlink="http://www.w3.org/1999/xlink" xlink:href="zookeys-421-039-g012.jpg" position="float" orientation="portrait" xlink:type="simple"/></fig></tp:treatment-sec><tp:treatment-sec sec-type="Remarks"><title>Remarks.</title><p>DNA barcode female 11-SRNP-12732.</p><p>MHMYM2073-11 | 11-SRNP-12732 | <italic><tp:taxon-name>Elymiotis tlotzin</tp:taxon-name></italic> | COI-5P:</p><!--PageBreak--><p><styled-content style="word-wrap: break-word;">AACATTATATTTTATTTTTGGAATTTGAGCAGGAATAGTAGGAACTTCTTTAAGTTTATTAATTCGAGCTGAATTAGGAAATCCAGGATCTTTAATTGGTGATGATCAAATTTATAATACTATTGTAACAGCTCATGCTTTTATTATAATTTTTTTTATAGTAATGCCTATTATAATTGGAGGATTTGGAAATTGACTAGTTCCATTAATATTAGGAGCCCCAGATATAGCTTTCCCCCGAATAAATAATATAAGATTTTGACTACTTCCACCCTCACTAACTTTATTGATTTCAAGAAGTATTGTAGAAAATGGAGCAGGAACTGGATGAACAGTTTATCCCCCCCTTTCATCTAA0TATTGCACATAGAGGAAGATCTGTAGATTTAGCAATTTTTTCACTTCATTTAGCTGGTATTTCATCGATTTTAGGAGCTATTAATTTTATTACAACGATTATTAATATACGACTTAATAACATAACTTTTGATCAAATACCTTTATTTGTTTGAGCAGTAGGAATTACAGCTTTTTTATTATTATTATCTTTACCTGTTTTAGCCGGAGCGATTACTATATTATTAACAGACCGTAATTTAAATACTTCATTTTTCGACCCTGCTGGTGGAGGAGATCCAATTCTTTATCAACATTTATTT</styled-content></p></tp:treatment-sec><tp:treatment-sec><!--Section generated to contain objects referenced in tp:taxon-treatment.--><fig id="F3" position="float" orientation="portrait"><label>Figures 10, 11.</label><caption><p><italic><tp:taxon-name>Symmerista inbioi</tp:taxon-name></italic> Holotype male dorsal and ventral INB0003487050.</p></caption><graphic xmlns:xlink="http://www.w3.org/1999/xlink" xlink:href="zookeys-421-039-g003.jpg" position="float" orientation="portrait" xlink:type="simple"/></fig></tp:treatment-sec><ref-list><ref id="B7"><mixed-citation xmlns:xlink="http://www.w3.org/1999/xlink" xlink:type="simple"><person-group><name name-style="western"><surname>Thiaucourt</surname><given-names>P</given-names></name></person-group> (<year>2007</year>) <article-title><italic>Symmerista</italic> Hübner [1821] Description D’Especes Nouvelles Mesoamericaines (Lepidoptera: Notodontidae).</article-title><source>Lambillionea</source><volume>107</volume>: <fpage>531</fpage>–<lpage>538</lpage>.</mixed-citation></ref></ref-list></tp:taxon-treatment>
